# Supplementary material for: Uterine Flushing Fluid-Derived Let-7b Targets CXCL10 to Regulate Uterine Receptivity in Goats during Embryo Implantation
Source: Int J Mol Sci. 2023 Feb 1;24(3):2799. doi: 10.3390/ijms24032799 (PMC9917504; doi:10.3390/ijms24032799)
Supplement: Supplementary file 1 [file ijms-24-02799-s001.zip]

Archive with 1 entries (1 files):
- ijms-2079180-supplementary.pdf
